# Supplementary material for: Usefulness of ß-d-Glucan Assay for the First-Line Diagnosis of Pneumocystis Pneumonia and for Discriminating between Pneumocystis Colonization and Pneumocystis Pneumonia
Source: J Fungi (Basel). 2022 Jun 24;8(7):663. doi: 10.3390/jof8070663 (PMC9318034; doi:10.3390/jof8070663)
Supplement: Supplementary file 1 [file jof-08-00663-s001.zip]

Archive with 1 entries (1 files):
- jof-1744729-supplementary.pdf
